# Supplementary material for: Characterization of the Effect of a Novel Production Technique for ‘Not from Concentrate’ Pear and Apple Juices on the Composition of Phenolic Compounds
Source: Plants (Basel). 2023 Sep 26;12(19):3397. doi: 10.3390/plants12193397 (PMC10574464; doi:10.3390/plants12193397)
Supplement: Supplementary file 1 [file plants-12-03397-s001.zip]

Archive with 1 entries (1 files):
- plants-2496032-supplementary.pdf
